# Supplementary material for: Biodegradation of S-Triazine Herbicides Under Saline Conditions by Paenarthrobacter ureafaciens PC, a New Halotolerant Bacterial Isolate: Insights into Both the Degradative Pathway and Mechanisms of Tolerance to High Salt Concentrations
Source: Microorganisms. 2025 Mar 12;13(3):649. doi: 10.3390/microorganisms13030649 (PMC11945447; doi:10.3390/microorganisms13030649)
Supplement: Supplementary file 1 [file microorganisms-13-00649-s001.zip]

Archive with 1 entries (1 files):
- microorganisms-3487327-supplementary.pdf
